# Supplementary material for: Magic angle spinning NMR structure of human cofilin-2 assembled on actin filaments reveals isoform-specific conformation and binding mode
Source: Nat Commun. 2022 Apr 19;13:2114. doi: 10.1038/s41467-022-29595-9 (PMC9018683; doi:10.1038/s41467-022-29595-9)
Supplement: Supplementary file 3 — Source Data [file 41467_2022_29595_MOESM3_ESM.xlsx]

## Sheet: a
TIRFM analysis (filament severing)
CFL1-WT																	CFL1-P26Q																	No cofilin
EXP#	1	2	3	4	5	6	7	8	9	10	11	12		n=12			EXP#	1	2	3	4	5	6	7	8	9	10	11	12		n=12			EXP#	1	2	3	4	5	6	7	8		n=8
Time, s													AVE	STD	SE		Time, s													AVE	STD	SE		Time, s									AVE	STD	SE
0	0	0	0	0	0	0	0	0	0.00768994	0	0.00718525	0	0.0012396	0.00289708	0.000836315		0	0	0	0	0	0	0	0	0	0	0	0	0	0	0	0		0	0	0	0	0	0	0	0	0	0	0	0
15	0.0767409	0.0327029	0	0	0.0246077	0.0322327	0.0830022	0.0212727	0.0461396	0	0.0359263	0.0302334	0.0319049	0.027075	0.00781587		15	0.0288639	0.0263233	0	0.030794	0.0393035	0.0389181	0.0831789	0.0631256	0	0.0206934	0.0561792	0.0630778	0.0375382	0.0253898	0.0073294		15	0.0141574	0	0	0	0	0	0	0	0.00176967	0.00500538	0.00176967
30	0.120593	0.0436039	0.0673151	0.0461159	0.0738231	0.0902515	0.166004	0.0425455	0.0768994	0.0293712	0.0502968	0.0453501	0.0710141	0.0392094	0.0113188		30	0.0481065	0.0526465	0.0673151	0.0564557	0.0982589	0.0486476	0.154475	0.0991974	0.0973204	0.0517336	0.0655425	0.117145	0.079737	0.0335735	0.00969183		30	0.0141574	0	0	0	0	0.00837563	0	0.00455378	0.00338585	0.00533997	0.00188797
45	0.153482	0.0654058	0.0841439	0.0922318	0.106633	0.116038	0.17638	0.0957274	0.107659	0.0293712	0.0790378	0.0453501	0.095955	0.04134	0.0119338		45	0.0865917	0.0684405	0.0841439	0.0667204	0.144113	0.0972952	0.166358	0.108215	0.145981	0.072427	0.102995	0.135167	0.106537	0.0337991	0.00975696		45	0.0141574	0.00784831	0.0113768	0	0	0.0125634	0.00896527	0.00455378	0.00743312	0.00545634	0.00192911
60	0.164445	0.0981087	0.100973	0.103761	0.114836	0.135377	0.186755	0.117	0.130729	0.0734279	0.0934083	0.0907002	0.11746	0.0324471	0.00936666		60	0.125077	0.0894991	0.100973	0.102647	0.144113	0.126484	0.190123	0.126251	0.162201	0.0827737	0.121722	0.1622	0.127839	0.0322099	0.0092982		60	0.0141574	0.0156966	0.0227536	0.00695778	0.00914905	0.0125634	0.00896527	0.00910755	0.0124188	0.00512699	0.00181266
75	0.164445	0.10901	0.117801	0.11529	0.114836	0.141824	0.207505	0.117	0.146109	0.117485	0.114964	0.105817	0.131007	0.0297764	0.00859569		75	0.153941	0.110558	0.117801	0.118044	0.150664	0.126484	0.190123	0.135269	0.194641	0.0827737	0.140448	0.180222	0.141747	0.0339907	0.00981226		75	0.0141574	0.0156966	0.0227536	0.0139156	0.00914905	0.0125634	0.0134479	0.00910755	0.0138489	0.00429602	0.00151887
90	0.186371	0.119911	0.185117	0.126819	0.131241	0.141824	0.207505	0.117	0.153799	0.13217	0.122149	0.105817	0.144144	0.0322799	0.00931842		90	0.163562	0.121087	0.185117	0.123176	0.163765	0.136213	0.190123	0.144287	0.194641	0.0931205	0.149811	0.180222	0.15376	0.0315745	0.00911478		90	0.0188765	0.0156966	0.0284421	0.0139156	0.0137236	0.0167513	0.0134479	0.00910755	0.0162451	0.00569211	0.00201246
105	0.186371	0.130812	0.185117	0.138348	0.139444	0.14827	0.207505	0.117	0.153799	0.13217	0.122149	0.105817	0.147233	0.0309524	0.0089352		105	0.163562	0.131616	0.185117	0.128308	0.170315	0.136213	0.190123	0.144287	0.210861	0.0931205	0.149811	0.189234	0.157714	0.0333514	0.00962771		105	0.0188765	0.0235449	0.0284421	0.0208733	0.0137236	0.0167513	0.0134479	0.00910755	0.0180959	0.00619191	0.00218917
120	0.186371	0.130812	0.201945	0.149877	0.139444	0.14827	0.207505	0.117	0.153799	0.13217	0.13652	0.105817	0.150794	0.0321337	0.00927619		120	0.173183	0.131616	0.201945	0.133441	0.170315	0.136213	0.190123	0.144287	0.210861	0.0931205	0.159175	0.189234	0.161126	0.0346023	0.00998883		120	0.0283147	0.0235449	0.0284421	0.0208733	0.0137236	0.0209391	0.0134479	0.0136613	0.0203684	0.00627956	0.00222016
135	0.186371	0.130812	0.218774	0.161406	0.139444	0.14827	0.207505	0.117	0.153799	0.13217	0.13652	0.105817	0.153157	0.0349127	0.0100784		135	0.173183	0.131616	0.218774	0.138573	0.170315	0.136213	0.190123	0.144287	0.210861	0.0931205	0.159175	0.189234	0.162956	0.0363438	0.0104915		135	0.0283147	0.0235449	0.0284421	0.0208733	0.0137236	0.0251269	0.0179305	0.0136613	0.0214522	0.0059402	0.00210018
150	0.186371	0.130812	0.218774	0.172935	0.139444	0.14827	0.207505	0.117	0.161489	0.146856	0.13652	0.105817	0.155983	0.0347765	0.0100391		150	0.173183	0.131616	0.218774	0.138573	0.170315	0.136213	0.190123	0.144287	0.210861	0.103467	0.159175	0.189234	0.163819	0.0346181	0.00999339		150	0.0283147	0.0235449	0.0341305	0.0208733	0.0137236	0.0251269	0.0179305	0.0136613	0.0221632	0.00711977	0.00251722
165	0.186371	0.141713	0.218774	0.172935	0.155849	0.154717	0.207505	0.117	0.161489	0.146856	0.13652	0.105817	0.158795	0.0336387	0.00971065		165	0.173183	0.131616	0.218774	0.138573	0.170315	0.136213	0.190123	0.144287	0.210861	0.103467	0.159175	0.189234	0.163819	0.0346181	0.00999339		165	0.0283147	0.0235449	0.0398189	0.0278311	0.0137236	0.0251269	0.0179305	0.0136613	0.023744	0.00873266	0.00308746
180	0.186371	0.141713	0.218774	0.172935	0.155849	0.154717	0.207505	0.117	0.161489	0.146856	0.13652	0.105817	0.158795	0.0336387	0.00971065		180	0.173183	0.131616	0.218774	0.138573	0.176866	0.136213	0.190123	0.144287	0.210861	0.103467	0.159175	0.189234	0.164364	0.0347812	0.0100405		180	0.0283147	0.0313932	0.0511957	0.0347889	0.0137236	0.0251269	0.0179305	0.0136613	0.0270169	0.0125759	0.00444625
195	0.186371	0.141713	0.218774	0.172935	0.155849	0.154717	0.207505	0.117	0.161489	0.146856	0.13652	0.105817	0.158795	0.0336387	0.00971065		195	0.173183	0.131616	0.218774	0.138573	0.176866	0.136213	0.190123	0.144287	0.210861	0.103467	0.159175	0.189234	0.164364	0.0347812	0.0100405		195	0.0283147	0.0313932	0.0511957	0.0347889	0.0182981	0.0251269	0.0179305	0.0136613	0.0275887	0.0119748	0.00423371
210	0.186371	0.141713	0.218774	0.172935	0.155849	0.154717	0.207505	0.117	0.161489	0.146856	0.13652	0.105817	0.158795	0.0336387	0.00971065		210	0.173183	0.131616	0.218774	0.138573	0.176866	0.136213	0.190123	0.144287	0.210861	0.103467	0.159175	0.189234	0.164364	0.0347812	0.0100405		210	0.0283147	0.0313932	0.0511957	0.0347889	0.0182981	0.0251269	0.0224132	0.0136613	0.028149	0.0115558	0.0040856

## Sheet: b
TIRFM analysis (filament severing)
CFL2-WT																	CFL2-Q26P																	No cofilin
EXP#	1	2	3	4	5	6	7	8	9	10	11	12		n=12			EXP#	1	2	3	4	5	6	7	8	9	10	11	12			n=12		EXP#	1	2	3	4	5	6	7	8		n=8
Time, s													AVE	STD	SE		Time, s													AVE	STD	SE		Time, s									AVE	STD	SE
0	0	0	0	0	0	0	0	0	0	0	0	0	0	0	0		0	0	0	0	0	0	0	0	0	0	0	0	0	0	0	0		0	0	0	0	0	0	0	0	0	0	0	0
15	0	0.00704622	0.00735202	0.0076786	0.0102029	0	0.00834498	0	0	0	0	0	0.0033854	0.00425195	0.00122743		15	0.00650339	0.0129549	0.0040609	0	0.0304076	0	0.0116625	0	0.00685265	0.00735662	0.00868063	0.0102512	0.00822753	0.00829273	0.0023939		15	0.0141574	0	0	0	0	0	0	0	0.00176967	0.00500538	0.00176967
30	0	0.0281849	0.0294081	0.0153572	0.0102029	0.00832404	0.0208625	0.0195894	0.03412	0	0.0183038	0.0152031	0.0166297	0.0108679	0.0031373		30	0.0130068	0.0323872	0.0121827	0	0.106427	0.0127244	0.0349875	0.0417877	0.0137053	0.0147132	0.0260419	0.0205023	0.0273721	0.0275309	0.00794748		30	0.0141574	0	0	0	0	0.00837563	0	0.00455378	0.00338585	0.00533997	0.00188797
45	0.0172317	0.0352311	0.0514642	0.0307144	0.0306088	0.0332962	0.0292074	0.0352609	0.0568666	0.0137504	0.0457595	0.0456093	0.0354167	0.0128521	0.00371008		45	0.0195102	0.0323872	0.0203045	0	0.106427	0.0254489	0.0816374	0.0626815	0.0274106	0.0367831	0.0347225	0.0410046	0.0406931	0.0294341	0.00849688		45	0.0141574	0.00784831	0.0113768	0	0	0.0125634	0.00896527	0.00455378	0.00743312	0.00545634	0.00192911
60	0.0172317	0.0352311	0.0588162	0.0460716	0.0612176	0.0665923	0.0542424	0.0587682	0.10236	0.0137504	0.0457595	0.0608125	0.0517378	0.0234236	0.00676181		60	0.0325169	0.0388646	0.0203045	0	0.106427	0.0381733	0.13995	0.104469	0.0479685	0.0441397	0.0607644	0.0922604	0.0604865	0.0413564	0.0119386		60	0.0141574	0.0156966	0.0227536	0.00695778	0.00914905	0.0125634	0.00896527	0.00910755	0.0124188	0.00512699	0.00181266
75	0.0172317	0.0493236	0.0588162	0.0614288	0.0918264	0.108212	0.0792773	0.0783576	0.159227	0.0275009	0.0732152	0.0912187	0.0746363	0.0375055	0.0108269		75	0.0455237	0.0453421	0.0284263	0.00744909	0.106427	0.0508977	0.151612	0.125363	0.0685265	0.0662096	0.0868063	0.0922604	0.0729036	0.0415155	0.0119845		75	0.0141574	0.0156966	0.0227536	0.0139156	0.00914905	0.0125634	0.0134479	0.00910755	0.0138489	0.00429602	0.00151887
90	0.0344634	0.0493236	0.0588162	0.0614288	0.117334	0.124861	0.0959673	0.105783	0.20472	0.0550017	0.155582	0.152031	0.101276	0.0520344	0.015021		90	0.0455237	0.0453421	0.0365481	0.0111736	0.106427	0.0763466	0.163275	0.146257	0.0753791	0.0882794	0.121529	0.102512	0.0848826	0.0458124	0.0132249		90	0.0188765	0.0156966	0.0284421	0.0139156	0.0137236	0.0167513	0.0134479	0.00910755	0.0162451	0.00569211	0.00201246
105	0.0430793	0.0493236	0.0661682	0.0691074	0.142841	0.149833	0.125175	0.125372	0.216093	0.096253	0.210494	0.228047	0.126815	0.0653458	0.0188637		105	0.0520271	0.0453421	0.0365481	0.0111736	0.152038	0.101795	0.198262	0.208938	0.10279	0.117706	0.130209	0.133265	0.107508	0.0625979	0.0180704		105	0.0188765	0.0235449	0.0284421	0.0208733	0.0137236	0.0167513	0.0134479	0.00910755	0.0180959	0.00619191	0.00218917
120	0.0516952	0.0493236	0.0808722	0.0691074	0.153044	0.166481	0.15021	0.137126	0.250213	0.110003	0.228797	0.258453	0.14211	0.0741222	0.0213972		120	0.0520271	0.0518195	0.0365481	0.0148982	0.182446	0.139969	0.221587	0.250726	0.116495	0.147132	0.130209	0.153767	0.124802	0.0742864	0.0214446		120	0.0283147	0.0235449	0.0284421	0.0208733	0.0137236	0.0209391	0.0134479	0.0136613	0.0203684	0.00627956	0.00222016
135	0.0516952	0.063416	0.0882243	0.076786	0.163247	0.208101	0.171072	0.148879	0.261587	0.165005	0.256253	0.273656	0.16066	0.0787558	0.0227348		135	0.0520271	0.058297	0.0446699	0.0148982	0.212853	0.178142	0.23325	0.27162	0.150758	0.176559	0.147571	0.184521	0.143764	0.0827133	0.0238773		135	0.0283147	0.0235449	0.0284421	0.0208733	0.0137236	0.0251269	0.0179305	0.0136613	0.0214522	0.0059402	0.00210018
150	0.0516952	0.063416	0.0955763	0.076786	0.17345	0.224749	0.179417	0.168469	0.27296	0.178756	0.274557	0.273656	0.169457	0.0825915	0.0238421		150	0.0650339	0.058297	0.0487308	0.0148982	0.212853	0.190866	0.244912	0.27162	0.164464	0.198629	0.173613	0.205023	0.154078	0.0850222	0.0245438		150	0.0283147	0.0235449	0.0341305	0.0208733	0.0137236	0.0251269	0.0179305	0.0136613	0.0221632	0.00711977	0.00251722
165	0.060311	0.063416	0.0955763	0.0844646	0.193856	0.233073	0.191935	0.180223	0.30708	0.192506	0.283709	0.288859	0.181251	0.0885313	0.0255568		165	0.0780407	0.0647744	0.0527917	0.0223473	0.212853	0.216315	0.244912	0.27162	0.185021	0.228055	0.173613	0.235777	0.16551	0.0866979	0.0250275		165	0.0283147	0.0235449	0.0398189	0.0278311	0.0137236	0.0251269	0.0179305	0.0136613	0.023744	0.00873266	0.00308746
180	0.060311	0.063416	0.0955763	0.0844646	0.198957	0.249721	0.196107	0.188058	0.3412	0.206256	0.292861	0.319265	0.19135	0.0986167	0.0284682		180	0.0780407	0.0647744	0.0527917	0.0297964	0.212853	0.216315	0.244912	0.27162	0.198727	0.235412	0.190974	0.235777	0.169333	0.0867121	0.0250316		180	0.0283147	0.0313932	0.0511957	0.0347889	0.0137236	0.0251269	0.0179305	0.0136613	0.0270169	0.0125759	0.00444625
195	0.060311	0.0775085	0.0955763	0.0998219	0.20916	0.266369	0.208625	0.199812	0.363947	0.206256	0.292861	0.319265	0.199959	0.0999024	0.0288393		195	0.084544	0.0647744	0.0568526	0.0297964	0.212853	0.216315	0.244912	0.27162	0.23299	0.257482	0.217016	0.26653	0.17964	0.091844	0.0265131		195	0.0283147	0.0313932	0.0511957	0.0347889	0.0182981	0.0251269	0.0179305	0.0136613	0.0275887	0.0119748	0.00423371
210	0.0775428	0.0775085	0.0955763	0.0998219	0.224465	0.274693	0.225315	0.211566	0.363947	0.233757	0.311164	0.334468	0.210819	0.102223	0.0295092		210	0.0910474	0.0906841	0.0568526	0.0297964	0.212853	0.22904	0.244912	0.27162	0.253548	0.257482	0.234377	0.287032	0.18827	0.0927916	0.0267866		210	0.0283147	0.0313932	0.0511957	0.0347889	0.0182981	0.0251269	0.0224132	0.0136613	0.028149	0.0115558	0.0040856
225	0.0775428	0.0775085	0.102928	0.1075	0.239769	0.274693	0.233659	0.219401	0.363947	0.233757	0.320316	0.334468	0.215458	0.101961	0.0294337		225	0.0910474	0.0906841	0.0649744	0.0335209	0.212853	0.22904	0.256575	0.27162	0.260401	0.272195	0.260419	0.307535	0.195905	0.0967564	0.0279312		225	0.0283147	0.0392415	0.0511957	0.0347889	0.0228726	0.0251269	0.0224132	0.0182151	0.0302711	0.0108946	0.00385181
240	0.0775428	0.0845547	0.102928	0.115179	0.249972	0.274693	0.242004	0.219401	0.37532	0.247508	0.329468	0.334468	0.221087	0.103423	0.0298557		240	0.0910474	0.0906841	0.0690353	0.0446946	0.228057	0.241764	0.256575	0.27162	0.267253	0.272195	0.2691	0.328037	0.202505	0.0985263	0.0284421		240	0.0283147	0.0392415	0.0568841	0.0347889	0.0228726	0.0293147	0.0224132	0.0227689	0.0320748	0.0117145	0.00414172
255	0.0861586	0.0916009	0.117632	0.115179	0.249972	0.291341	0.242004	0.223319	0.37532	0.247508	0.329468	0.334468	0.225331	0.100894	0.0291256		255	0.0910474	0.0906841	0.0690353	0.0446946	0.228057	0.241764	0.256575	0.27162	0.274106	0.286908	0.286461	0.338288	0.206603	0.10228	0.0295258		255	0.0283147	0.0470898	0.0625725	0.0347889	0.0228726	0.0293147	0.0268958	0.0227689	0.0343273	0.0138471	0.0048957
270	0.112006	0.0916009	0.117632	0.122858	0.255073	0.299665	0.246177	0.223319	0.386693	0.247508	0.329468	0.334468	0.230539	0.0993774	0.0286878		270	0.0910474	0.0971616	0.077157	0.0484191	0.228057	0.241764	0.256575	0.27162	0.274106	0.286908	0.303822	0.338288	0.209577	0.101454	0.0292872		270	0.0283147	0.0470898	0.0625725	0.0417467	0.0228726	0.0293147	0.0268958	0.0273227	0.0357662	0.0136064	0.00481059
285	0.120622	0.0916009	0.117632	0.130536	0.255073	0.307989	0.250349	0.227237	0.398067	0.247508	0.329468	0.334468	0.234213	0.0999626	0.0288567		285	0.0910474	0.103639	0.077157	0.0521437	0.228057	0.241764	0.256575	0.27162	0.274106	0.301621	0.312503	0.348539	0.213231	0.103312	0.0298237		285	0.0283147	0.0470898	0.0625725	0.0487045	0.0228726	0.0293147	0.0313785	0.0318764	0.0377655	0.0135225	0.00478091
300	0.120622	0.0986471	0.117632	0.130536	0.255073	0.316313	0.250349	0.227237	0.398067	0.247508	0.329468	0.334468	0.235494	0.0996518	0.028767		300	0.0910474	0.103639	0.0812179	0.0558682	0.228057	0.241764	0.256575	0.292514	0.280959	0.308978	0.347225	0.35879	0.220553	0.108954	0.0314524		300	0.0283147	0.0549382	0.0625725	0.0556622	0.0274471	0.0293147	0.0358611	0.0318764	0.0407484	0.0144663	0.0051146
315	0.120622	0.105693	0.117632	0.138215	0.260175	0.332962	0.254522	0.227237	0.398067	0.247508	0.329468	0.334468	0.238881	0.099545	0.0287362		315	0.0910474	0.116594	0.0812179	0.0558682	0.228057	0.241764	0.256575	0.292514	0.280959	0.316335	0.347225	0.369042	0.2231	0.109518	0.0316152		315	0.0283147	0.0627865	0.0625725	0.0556622	0.0274471	0.0293147	0.0358611	0.0318764	0.0417294	0.0157731	0.00557664
330	0.120622	0.105693	0.124984	0.153572	0.265276	0.332962	0.258694	0.227237	0.398067	0.247508	0.329468	0.334468	0.241546	0.0975716	0.0281665		330	0.0910474	0.116594	0.0934006	0.0595928	0.228057	0.241764	0.256575	0.292514	0.287811	0.316335	0.347225	0.369042	0.224996	0.107953	0.0311634		330	0.0283147	0.0627865	0.0625725	0.0556622	0.0274471	0.0293147	0.0358611	0.0318764	0.0417294	0.0157731	0.00557664
345	0.120622	0.105693	0.124984	0.153572	0.270378	0.332962	0.262867	0.231155	0.398067	0.247508	0.329468	0.334468	0.242645	0.0977194	0.0282091		345	0.0910474	0.116594	0.0934006	0.0595928	0.228057	0.241764	0.256575	0.292514	0.287811	0.323691	0.347225	0.379293	0.226464	0.109803	0.0316974		345	0.0283147	0.0627865	0.0625725	0.06262	0.0274471	0.0293147	0.0358611	0.0318764	0.0425991	0.0168089	0.00594286
360	0.129238	0.105693	0.124984	0.153572	0.270378	0.332962	0.262867	0.235073	0.398067	0.247508	0.329468	0.334468	0.24369	0.09673	0.0279235		360	0.0975508	0.116594	0.0934006	0.0633173	0.228057	0.241764	0.256575	0.292514	0.287811	0.331048	0.347225	0.379293	0.227929	0.109185	0.0315189		360	0.0283147	0.0627865	0.0625725	0.06262	0.0320217	0.0335025	0.0403437	0.0318764	0.0442548	0.0156027	0.00551639
375	0.129238	0.11274	0.124984	0.153572	0.270378	0.332962	0.262867	0.235073	0.398067	0.247508	0.329468	0.334468	0.244277	0.0958334	0.0276647		375	0.0975508	0.123071	0.0934006	0.0633173	0.228057	0.241764	0.256575	0.292514	0.287811	0.345761	0.347225	0.379293	0.229695	0.109937	0.031736		375	0.0283147	0.0627865	0.0625725	0.06262	0.0320217	0.0335025	0.0403437	0.0318764	0.0442548	0.0156027	0.00551639
390	0.137854	0.11274	0.124984	0.153572	0.270378	0.332962	0.262867	0.235073	0.398067	0.247508	0.329468	0.334468	0.244995	0.0949211	0.0274014		390	0.0975508	0.123071	0.0934006	0.0670419	0.228057	0.241764	0.256575	0.292514	0.287811	0.345761	0.347225	0.379293	0.230005	0.109428	0.0315893		390	0.0283147	0.0627865	0.0625725	0.06262	0.0320217	0.0335025	0.0403437	0.0318764	0.0442548	0.0156027	0.00551639
405	0.137854	0.11274	0.124984	0.161251	0.270378	0.332962	0.262867	0.235073	0.398067	0.247508	0.329468	0.334468	0.245635	0.0942724	0.0272141		405	0.0975508	0.123071	0.0934006	0.0670419	0.228057	0.241764	0.256575	0.292514	0.287811	0.345761	0.347225	0.379293	0.230005	0.109428	0.0315893		405	0.0283147	0.0627865	0.0625725	0.06262	0.0320217	0.0335025	0.0403437	0.0318764	0.0442548	0.0156027	0.00551639

## Sheet: c
Pyrene-actin polymerization
	Normalized Fluorescence
EXP#	Time [s]	0	30	122.3	134.1	145.9	157.6	180	217.4	240	270	300	330	360	390	420	450	480	510	540	570	600	630	660	690	720	750	780	810	840	870	900	930	960	990	1020	1050	1080	1110	1140	1170	1200	1230	1260	1290	1320	1350	1380	1410
1	NoCFL1_1	8.66697	8.63224	7.79194	7.70166	7.50721	7.76069	8.0732	8.48641	8.35446	8.61488	8.05236	8.31626	8.726	8.9899	8.85447	8.62183	9.23643	9.52116	9.667	9.97951	10.3129	10.3163	10.6705	10.8407	10.7122	10.9691	11.3268	11.5386	12.1497	12.6185	12.681	13.1984	13.1845	13.1532	13.3755	14.1429	14.4658	15.1707	15.3339	15.445	15.9276	17.195	17.2575	18.0562	18.1291	18.6152	19.3201	19.9451
2	NoCFL1_2	8.16784	8.38887	7.53826	7.63873	8.02384	7.35742	7.8564	8.14105	8.20468	8.46589	8.41566	8.28505	8.86106	8.55966	8.67687	8.83761	9.08543	9.37343	9.51743	9.92264	9.82887	10.1571	10.3346	10.2039	10.4015	10.934	10.8	11.2488	11.4966	11.8147	11.8181	11.8147	12.096	12.2333	12.8864	13.1442	13.2012	13.5896	14.2561	14.5206	14.9258	15.2775	16.2587	16.5467	16.5668	16.8246	18.0101	18.9444
1	PQ_50_1	7.59633	7.36447	7.05025	6.89161	6.74212	6.76653	7.03194	6.98923	7.14787	6.91296	7.22719	7.19058	6.77873	7.15397	7.4743	7.30956	7.9014	7.86784	8.37731	9.17356	10.0613	10.9338	12.6911	13.9815	16.1872	18.7315	21.2911	24.6255	28.7044	33.3964	37.8993	42.2435	48.4731	52.6374	56.9938	62.2563	67.7995	71.6404	76.2561	79.0293	81.961	87.1168	88.0045	91.1529	94.1456	96.455	95.2592	97.7333
2	PQ_50_2	8.01631	7.94726	7.20744	7.3028	7.13839	6.94111	6.95426	6.97728	6.78328	7.20416	6.86549	7.27978	7.12195	7.08907	7.21731	7.11209	7.27321	7.66777	7.7993	7.9374	8.5161	8.57199	9.19673	9.79187	10.9624	11.1893	13.4087	15.1744	17.43	19.8862	23.2697	27.212	31.3945	35.7216	40.5221	44.5106	50.0214	55.108	59.491	63.5024	68.0466	72.8307	77.2301	80.6793	83.2933	86.1803	88.6792	91.8061
3	PQ_50_3	7.61817	7.84643	7.25993	6.92388	6.9651	7.27578	7.0824	7.36772	7.69743	7.4121	7.42796	7.7006	7.92252	8.44244	8.50585	9.23184	10.2273	10.4112	12.0407	13.0267	15.1983	17.4999	19.9284	23.2952	26.5828	30.2254	34.4672	39.3114	43.6642	49.1995	53.8027	58.444	63.0948	68.5128	70.3389	74.6663	79.0381	82.8425	84.919	88.7138	90.9584	93.4027	95.3017	95.3809	96.9914	97.971	98.4973	97.9044
1	PQ_25_1	7.6804	7.89208	7.20334	7.62669	7.1054	7.43397	7.46556	8.00581	7.38658	7.57614	7.80045	7.54455	7.83521	7.72779	7.851	7.94579	7.97106	8.42285	8.30595	8.33123	8.95994	8.4734	9.1653	8.92835	9.26008	9.39909	9.71819	10.3311	10.3722	10.6154	11.2979	11.0104	12.2994	12.5964	13.4905	13.4273	14.2076	14.9627	16.0179	16.3181	17.8061	18.8487	19.6354	20.8992	22.125	25.0727	26.0521	27.3348
2	PQ_25_2	8.19823	7.85558	7.43678	7.13221	7.46534	7.07827	7.58907	7.09413	7.25911	7.94441	7.57321	7.07827	7.58273	7.70329	7.95711	7.47803	7.70012	7.52562	7.58907	7.67791	7.82385	8.02056	7.92221	8.05546	8.3061	8.16016	8.45839	8.42349	8.4108	8.85815	8.89622	8.782	9.44192	9.26108	9.31184	9.55297	10.0194	10.3049	10.5302	10.9839	10.8855	10.9172	11.4375	12.0848	12.5067	12.2878	12.8779	13.503
1	WT_50_1	7.96506	7.9748	7.71828	7.76374	7.57866	7.71504	7.8644	7.63711	8.18911	8.59499	8.56252	9.07231	9.04634	9.33208	9.71198	10.5108	11.2966	11.894	13.7156	15.5989	17.3101	20.1416	23.275	26.4247	30.0549	34.8638	38.7213	43.1373	47.2156	53.2942	58.7914	61.8827	66.5227	71.7213	75.0852	79.498	82.8262	85.8623	88.8853	90.9342	93.6033	95.6067	96.4607	98.2109	99.7662	99.0161	99.3733	98.9187
2	WT_50_2	8.41912	7.65433	7.40263	7.86731	7.38649	7.84149	7.48007	7.79631	7.19933	8.15773	7.6866	7.9383	8.05447	8.78376	8.71277	8.62564	9.45174	10.3327	10.6586	11.2137	12.8723	14.6794	16.1122	17.9419	20.2717	22.8275	25.8543	29.646	33.9604	38.0329	42.7313	47.1909	50.6341	56.5039	61.809	65.6846	68.6631	73.6971	77.634	79.7799	84.4525	87.1277	88.0086	90.6225	93.459	95.5791	96.786	96.8989
3	WT_50_3	7.72337	7.89001	7.01192	7.29394	7.53109	7.52788	7.4702	8.34188	7.87079	8.12716	8.03743	8.55019	8.63992	8.78733	9.236	10.0436	10.5692	11.1236	12.5369	13.7002	15.7223	17.3215	20.1416	22.0292	25.3333	28.7944	32.717	36.1364	40.8025	45.5006	50.2243	54.7622	59.2905	62.5817	67.5138	72.8625	75.939	78.8489	81.7107	85.2198	86.9055	89.8635	93.3053	94.7443	94.3116	96.1575	97.1991	96.5613
1	WT_25_1	8.07925	7.90601	7.45874	7.39574	7.23825	7.49654	7.31385	7.69812	7.69182	7.76112	8.14225	7.87766	8.27139	8.70921	8.25249	8.55172	8.8037	9.02734	8.74701	9.31082	9.37697	9.88094	9.83999	10.2211	10.1644	10.4542	10.6432	10.4668	11.4621	12.5394	12.3094	12.4228	12.9173	13.5977	13.9158	14.6907	15.5947	16.0609	16.7759	17.5444	18.502	20.3131	21.3053	22.3132	23.7779	25.7119	27.0096	29.0223
2	WT_25_2	7.45727	7.69181	7.52474	7.13597	7.18738	7.07814	7.35767	7.33839	7.69503	7.1681	7.50225	7.80105	7.72716	7.4894	7.78178	7.68539	8.01311	7.86531	7.93921	7.88138	7.936	8.18982	8.51112	8.37617	8.59144	8.78101	9.36898	9.08624	9.56497	10.0116	9.70312	10.32	10.8919	10.9144	11.2068	11.6373	11.8847	12.1964	12.5466	13.5715	13.6358	14.6736	15.239	15.7628	16.4214	18.1018	18.7187	19.2745
3	WT_25_3	7.91661	7.75229	7.6524	8.10027	8.19371	8.15827	8.16149	8.46114	8.69957	8.70924	9.17644	9.35365	9.7113	9.59853	10.2075	10.5233	10.4427	11.0388	11.1451	11.303	11.7186	12.0892	12.8979	12.6627	13.4908	13.8162	14.3672	14.7281	15.3306	15.3241	16.2424	16.7161	17.8245	18.2691	19.0198	20.6695	21.5331	21.6168	23.1505	23.1731	24.8196	26.292	27.6485	29.5077	30.4904	32.2819	33.8285	35.6747
	AVERAGE
	Time [s]	0	30	122.3	134.1	145.9	157.6	180	217.4	240	270	300	330	360	390	420	450	480	510	540	570	600	630	660	690	720	750	780	810	840	870	900	930	960	990	1020	1050	1080	1110	1140	1170	1200	1230	1260	1290	1320	1350	1380	1410
	No cofilin	8.41741	8.51056	7.6651	7.67019	7.76552	7.55905	7.9648	8.31373	8.27957	8.54039	8.23401	8.30066	8.79353	8.77478	8.76567	8.72972	9.16093	9.4473	9.59222	9.95108	10.0709	10.2367	10.5025	10.5223	10.5569	10.9516	11.0634	11.3937	11.8232	12.2166	12.2495	12.5066	12.6403	12.6933	13.1309	13.6435	13.8335	14.3801	14.795	14.9828	15.4267	16.2362	16.7581	17.3014	17.3479	17.7199	18.6651	19.4448
	CFL1-P26Q (50nM)	7.7436	7.71939	7.17254	7.03943	6.94854	6.99447	7.02287	7.11141	7.20953	7.17641	7.17354	7.39032	7.2744	7.56183	7.73249	7.8845	8.4673	8.64893	9.40577	10.0459	11.2586	12.3352	13.9387	15.6895	17.9108	20.0487	23.0557	26.3705	29.9329	34.1607	38.3239	42.6332	47.6541	52.2906	55.9516	60.4777	65.6197	69.8636	73.5554	77.0818	80.322	84.45	86.8454	89.071	91.4768	93.5354	94.1452	95.8146
	CFL1-P26Q (25nM)	7.93931	7.87383	7.32006	7.37945	7.28537	7.25612	7.52732	7.54997	7.32285	7.76028	7.68683	7.31141	7.70897	7.71554	7.90405	7.71191	7.83559	7.97423	7.94751	8.00457	8.3919	8.24698	8.54375	8.4919	8.78309	8.77962	9.08829	9.3773	9.39149	9.7368	10.097	9.89618	10.8707	10.9287	11.4012	11.4901	12.1135	12.6338	13.2741	13.651	14.3458	14.883	15.5365	16.492	17.3159	18.6802	19.465	20.4189
	CFL1-WT (50nM)	8.03585	7.83972	7.37761	7.64166	7.49875	7.6948	7.60489	7.9251	7.75307	8.2933	8.09552	8.52027	8.58024	8.96772	9.22025	9.72666	10.4392	11.1168	12.3037	13.5042	15.3016	17.3808	19.8429	22.1319	25.22	28.8285	32.4309	36.3066	40.6595	45.6092	50.5824	54.6119	58.8158	63.6023	68.136	72.6817	75.8094	79.4694	82.7433	85.3113	88.3204	90.866	92.5916	94.5259	95.8456	96.9176	97.7861	97.4597
	CFL1-WT (25nM)	7.81771	7.78337	7.54529	7.54399	7.53978	7.57765	7.611	7.83255	8.02881	7.87949	8.27364	8.34412	8.56995	8.59905	8.74726	8.92012	9.08651	9.31048	9.27711	9.4984	9.67721	10.0533	10.4163	10.42	10.7489	11.0171	11.4598	11.427	12.1192	12.625	12.7517	13.153	13.8779	14.2604	14.7142	15.6659	16.3375	16.6247	17.491	18.0963	18.9858	20.4262	21.3976	22.5279	23.5632	25.3652	26.5189	27.9905
	STD
	Time [s]	0	30	122.3	134.1	145.9	157.6	180	217.4	240	270	300	330	360	390	420	450	480	510	540	570	600	630	660	690	720	750	780	810	840	870	900	930	960	990	1020	1050	1080	1110	1140	1170	1200	1230	1260	1290	1320	1350	1380	1410
	No cofilin	0.352933	0.172093	0.179376	0.0444984	0.365319	0.28515	0.153298	0.244201	0.105907	0.105352	0.256889	0.0220666	0.095501	0.304223	0.125585	0.152585	0.106775	0.104464	0.105763	0.0402143	0.342229	0.11262	0.237559	0.450221	0.219663	0.0248454	0.372463	0.204926	0.46183	0.568339	0.610166	0.978376	0.769644	0.650458	0.345839	0.706129	0.894218	1.11796	0.762129	0.653627	0.708389	1.35594	0.706314	1.06739	1.10474	1.26615	0.926311	0.707598
	CFL1-P26Q (50nM)	0.236423	0.311473	0.109113	0.228654	0.198655	0.258787	0.0645465	0.222051	0.460181	0.250725	0.285047	0.272386	0.586935	0.763324	0.681968	1.17101	1.55624	1.52943	2.30015	2.6544	3.49829	4.62601	5.47352	6.91179	7.95153	9.58617	10.6396	12.1627	13.1602	14.6716	15.271	15.6196	15.866	16.3984	14.9357	15.1563	14.6307	13.9523	12.9273	12.718	11.5435	10.5421	9.09135	7.56867	7.22851	6.41472	5.00295	3.47251
	CFL1-P26Q (25nM)	0.366161	0.0258074	0.165073	0.349653	0.254518	0.251517	0.0873349	0.644655	0.0901317	0.260409	0.160687	0.329707	0.17853	0.0173239	0.0750244	0.330754	0.191586	0.634437	0.50691	0.461966	0.803335	0.320206	0.878999	0.617224	0.674564	0.876058	0.89081	1.34888	1.3869	1.24259	1.69822	1.57569	2.02053	2.3584	2.95473	2.73955	2.96156	3.29358	3.88045	3.77187	4.89363	5.60842	5.79677	6.23271	6.80112	9.04025	9.31551	9.78056
	CFL1-WT (50nM)	0.353234	0.166052	0.353845	0.305559	0.100083	0.157782	0.224798	0.369615	0.50528	0.261724	0.440841	0.567598	0.498618	0.315544	0.499794	0.981708	0.929253	0.780681	1.54178	2.19919	2.24863	2.73157	3.59074	4.24233	4.89257	6.01824	6.43825	6.74727	6.62876	7.63123	8.03606	7.34701	7.95494	7.65984	6.65994	6.90848	7.08248	6.10627	5.69628	5.57769	4.73661	4.32749	4.27099	3.7989	3.42201	1.84027	1.38999	1.27482
	CFL1-WT (25nM)	0.32257	0.110429	0.0984555	0.498951	0.566891	0.544614	0.477241	0.573321	0.580903	0.777358	0.844795	0.875118	1.02521	1.05887	1.28632	1.45436	1.23924	1.60558	1.6674	1.71851	1.90911	1.95539	2.24948	2.15018	2.50142	2.56437	2.59724	2.94093	2.93844	2.65732	3.29201	3.25994	3.5647	3.72187	3.96724	4.5944	4.86687	4.73547	5.33802	4.82452	5.60757	5.81007	6.20526	6.87497	7.03695	7.09639	7.56683	8.24863
[truncated: 87 more columns]

## Sheet: d
Pyrene-actin polymerization
	Normalized Fluorescence
EXP#	Time [s]	0	30	60	120	129	150	180	216.9	240	285.2	300	330	360	390	420	450	480	510	540	570	600	630	660	690	720	750	780	810	840	870	900	930	960	990	1020	1050	1080	1110	1140	1170	1200	1230	1260	1290	1320.1	1350	1380	1410.1
1	WT_100_1	6.91071	7.25725	7.03519	7.21688	7.49613	7.36491	7.26734	7.96716	7.88978	8.86885	9.27596	9.99596	11.4124	12.4857	14.6121	17.0783	21.1695	26.223	32.5786	40.5794	48.4019	56.7627	64.2588	71.1931	78.0062	84.3113	87.8608	91.4811	94.6975	96.4437	98.5566	98.8863	100	99.0142	99.28	99.3002	97.7929	98.1226	97.7525	97.8198	97.7592	95.3839	95.3738	96.4504	94.6841	94.8859	93.8093	92.9009
2	WT_100_2	7.45122	7.4221	7.41482	8.82717	9.24578	8.81989	9.04193	9.67531	9.55882	10.356	10.6326	11.6446	12.5473	13.4464	15.2009	17.7235	20.5264	24.7925	30.0779	36.6664	43.8628	53.1414	60.6836	67.3158	74.8726	81.1299	84.5333	90.3356	93.9247	95.934	97.5393	98.7842	98.26	99.2574	100	98.948	98.3911	98.2528	98.2491	99.1846	97.7104	97.3828	97.441	96.207	95.6101	95.3626	96.1961	95.7994
1	WT_50_1	8.3359	8.28455	8.26401	8.68851	8.7604	9.00003	9.34579	9.86957	9.99281	11.862	10.5405	10.9103	11.2732	11.8072	12.4987	13.2313	14.2207	14.7376	16.1857	18.4828	21.2831	24.5729	28.212	32.3851	37.6023	43.2645	49.9538	56.3247	63.2501	67.6731	73.6332	77.8268	82.1608	86.4811	89.2814	93.8516	94.5432	96.8437	96.8539	98.747	100	98.9798	99.9418	98.9182	98.8429	97.5934	98.1856	97.1381
2	WT_50_2	7.83832	7.64435	7.29798	7.7448	7.96301	8.03228	8.07385	8.1639	7.98379	9.07485	9.2134	9.9858	10.7894	10.5746	11.5202	12.2995	12.9403	14.6929	15.448	17.8553	19.3793	22.171	25.5031	28.3329	33.3622	37.5636	42.8769	48.5158	53.365	58.6783	64.8748	71.241	75.7889	80.8943	84.4481	88.0399	90.7727	92.0197	95.4903	96.2939	97.0836	98.192	97.6101	100	98.6007	98.3963	97.7625	98.4725
1	WT_25_1	9.14603	8.48799	8.4695	8.62477	8.77634	8.84288	9.68577	8.97967	9.08318	9.60444	9.46396	9.54529	9.90018	10.3919	10.2292	10.732	10.5952	10.5767	11.5749	12.244	12.1922	12.8651	13.6599	14.4399	15.1941	16.5804	18.0924	19.8891	22.1405	24.6913	26.7763	29.9593	33.8558	37.464	40.902	46.3734	51.0795	55.8521	60.5841	63.8854	70.817	74.2847	77.841	82.1959	84.5471	86.5693	89.3383	91.8447
2	WT_25_2	8.35769	8.73846	8.45							12.0538	12.0615	12.3154	12.85	13.4923	14.1385	14.3808	14.9885	15.5308	15.7077	16.7577	17.9231	18.8154	19.6654	21.1846	22.45	24.5346	27.2577	29.1038	31.8385	35.3731	38.0269	43.0692	45.9269	50.8038	53.9154	58.4423	63.2731	67.5115	71.0962	75.0731	78.5385	80.7692	84.4308	88.2769	90.4308	92.0769	93.7923	94.6538
1	QP_100_1	7.71745	7.65977	7.41752	8.07506	8.10198	8.002	8.33654	8.49035	9.17865	9.59009	9.99769	10.2938	11.0936	12.2395	13.0085	14.6274	16.8423	20.5183	23.7599	29.0548	34.5805	42.098	49.304	56.2562	63.4123	70.1184	77.1937	81.4081	85.5803	90.4099	92.4556	94.186	96.7815	98.2504	99.6385	100	98.5542	97.6698	97.9889	99.2156	97.8505	96.7738	98.9733	97.7005	97.1237	97.2545	95.9202	94.7281
2	QP_100_2	8.83536	8.02383	8.68548	8.24316	7.80816	8.67817	8.55388	9.76751	9.4312	10.8203	10.9665	11.237	12.542	14.3003	16.3767	18.4969	21.8855	25.3875	30.0994	36.6172	42.7584	49.6673	58.086	65.7296	71.5455	78.4398	83.3565	87.564	90.6565	94.3413	95.2113	98.2454	98.6036	100	99.4444	99.1739	98.6584	97.9895	97.5837	98.8997	97.3205	97.6605	97.2108	95.8437	97.3095	96.5565	96.6406	96.0411
1	QP_50_1	9.58933	9.0369	9.24536	9.39476	9.42603	9.36002	10.1244	9.55806	9.95066	10.7116	10.9582	11.2675	11.469	12.0353	12.2924	13.1263	13.7239	14.853	16.3991	18.4282	20.2731	22.9032	26.4957	29.3343	34.1533	39.3927	43.7669	49.2426	55.493	61.9693	67.5526	72.8129	76.4679	80.8839	85.5535	90.1675	92.3494	94.5452	96.5499	97.6513	99.1036	98.235	99.3607	99.7359	100	99.3816	99.4997	99.9618
2	QP_50_2	15.1006	15.4698	16.0552	8.44595	8.44987	8.73664	8.76021	8.90556	9.2434	9.89158	10.4808	10.5948	10.9169	11.5886	12.5079	12.6296	13.5489	15.3913	16.1769	19.2489	20.6592	23.739	26.9524	30.5154	35.3748	40.6859	46.1777	51.0882	58.0492	62.8182	68.6164	73.5112	76.7403	80.7943	84.2041	89.7274	91.1769	92.925	95.3449	96.7591	99.2929	98.083	99.0376	100	97.6391	98.4051	97.1677	97.2619
1	QP_25_1	7.81052	7.98724	8.34838	8.19471	8.24849	8.08713	8.56353	8.51742	8.44443	9.83903	9.83134	9.30116	10.2386	10.6305	10.6958	11.4603	12.3747	12.0135	13.0739	13.5541	14.9449	16.4009	16.9695	19.6627	21.0073	23.4239	25.9057	28.9638	32.4599	36.613	40.2359	44.8192	49.7637	54.8926	60.0984	65.2426	69.3304	72.6728	76.7298	80.3988	83.9679	88.1056	89.5002	92.7081	95.6971	96.4271	96.6653	98.6669
2	QP_25_2	8.24987	8.21598	8.03148	8.16703	8.46826	9.04812	8.60005	8.72054	9.25522	10.1438	10.6107	10.5994	10.991	11.665	11.65	12.5348	12.9415	13.495	15.0576	15.6262	17.0683	18.5782	20.0956	22.2984	24.5124	27.5811	30.1792	33.5116	39.393	42.1078	47.3831	52.1425	56.7324	61.7441	66.2249	70.4383	75.1374	78.7333	82.0807	85.7293	89.4909	90.6507	94.5403	94.5252	96.8484	96.9651	98.8553	99.4239
1	NoCFL1_1	10.2943	9.74246	12.2637	11.4991	11.38	11.5279	11.0554	11.2502	11.2863	11.784	11.6253	12.4224	12.3611	14.024	12.5018	12.9851	13.1258	13.5262	13.9374	14.1971	13.62	14.1754	14.5686	14.2584	15.1385	15.391	16.015	15.7625	16.1557	16.3396	16.3721	17.0105	17.6634	19.2	18.3559	18.7491	19.1459	19.4092	19.6581	20.1161	20.5959	21.7898	21.3028	22.1144	23.4454	22.7024	24.4373	24.6501
2	NoCFL1_2	9.82094	9.7146	10.6065	9.90327	10.0919	10.8192	11.8105	11.1622	10.8637	16.6575	11.5155	12.0232	13.4433	14.2014	13.1175	13.4776	13.0248	13.9476	14.6577	15.3437	14.9286	15.4363	15.5633	16.2562	16.2905	16.8222	17.6146	17.57	18.1771	18.4241	19.3675	19.316	20.0467	20.7396	20.9694	21.7446	22.8801	23.6245	23.5901	24.4374	25.47	26.1869	27.3052	28.8248	29.5451	30.9344	30.5536	31.2397
	AVERAGE
	Time [s]	0	30	60	120	129	150	180	216.9	240	285.2	300	330	360	390	420	450	480	510	540	570	600	630	660	690	720	750	780	810	840	870	900	930	960	990	1020	1050	1080	1110	1140	1170	1200	1230	1260	1290	1320.1	1350	1380	1410.1
	CFL2-WT (100nM)	7.18096	7.33968	7.22501	8.02202	8.37095	8.0924	8.15464	8.82123	8.7243	9.61243	9.9543	10.8203	11.9799	12.9661	14.9065	17.4009	20.8479	25.5078	31.3282	38.6229	46.1323	54.952	62.4712	69.2544	76.4394	82.7206	86.1971	90.9083	94.3111	96.1889	98.048	98.8353	99.13	99.1358	99.64	99.1241	98.092	98.1877	98.0008	98.5022	97.7348	96.3833	96.4074	96.3287	95.1471	95.1242	95.0027	94.3501
	CFL2-WT (50nM)	8.08711	7.96445	7.781	8.21665	8.3617	8.51616	8.70982	9.01674	8.9883	10.4684	9.87697	10.448	11.0313	11.1909	12.0095	12.7654	13.5805	14.7153	15.8169	18.169	20.3312	23.372	26.8575	30.359	35.4822	40.4141	46.4154	52.4202	58.3076	63.1757	69.254	74.5339	78.9748	83.6877	86.8647	90.9458	92.6579	94.4317	96.1721	97.5205	98.5418	98.5859	98.7759	99.4591	98.7218	97.9948	97.974	97.8053
	CFL2-WT (25nM)	8.75186	8.61322	8.45975	8.62477	8.77634	8.84288	9.68577	8.97967	9.08318	10.8291	10.7627	10.9303	11.3751	11.9421	12.1838	12.5564	12.7918	13.0537	13.6413	14.5008	15.0577	15.8402	16.6626	17.8123	18.822	20.5575	22.6751	24.4965	26.9895	30.0322	32.4016	36.5143	39.8914	44.1339	47.4087	52.4078	57.1763	61.6818	65.8401	69.4792	74.6777	77.5269	81.1359	85.2364	87.489	89.3231	91.5653	93.2493
	CFL2-Q26P (100nM)	8.2764	7.8418	8.0515	8.15911	7.95507	8.34008	8.44521	9.12893	9.30493	10.2052	10.4821	10.7654	11.8178	13.2699	14.6926	16.5621	19.3639	22.9529	26.9297	32.836	38.6695	45.8827	53.695	60.9929	67.4789	74.2791	80.2751	84.4861	88.1184	92.3756	93.8334	96.2157	97.6926	99.1252	99.5415	99.5869	98.6063	97.8296	97.7863	99.0576	97.5855	97.2171	98.0921	96.7721	97.2166	96.9055	96.2804	95.3846
	CFL2-Q26P (50nM)	12.3449	12.2534	12.6503	8.92035	8.93795	9.04833	9.4423	9.23181	9.59703	10.3016	10.7195	10.9311	11.1929	11.812	12.4001	12.8779	13.6364	15.1221	16.288	18.8385	20.4661	23.3211	26.7241	29.9249	34.764	40.0393	44.9723	50.1654	56.7711	62.3937	68.0845	73.162	76.6041	80.8391	84.8788	89.9474	91.7632	93.7351	95.9474	97.2052	99.1983	98.159	99.1991	99.868	98.8195	98.8933	98.3337	98.6119
	CFL2-Q26P (25nM)	8.03019	8.10161	8.18993	8.18087	8.35838	8.56763	8.58179	8.61898	8.84982	9.99143	10.221	9.9503	10.6148	11.1477	11.1729	11.9976	12.6581	12.7543	14.0657	14.5901	16.0066	17.4896	18.5326	20.9805	22.7599	25.5025	28.0425	31.2377	35.9265	39.3604	43.8095	48.4809	53.2481	58.3184	63.1616	67.8405	72.2339	75.7031	79.4053	83.0641	86.7294	89.3781	92.0202	93.6167	96.2728	96.6961	97.7603	99.0454
	No cofilin	10.0576	9.72853	11.4351	10.7012	10.736	11.1735	11.433	11.2062	11.075	14.2208	11.5704	12.2228	12.9022	14.1127	12.8096	13.2314	13.0753	13.7369	14.2975	14.7704	14.2743	14.8059	15.0659	15.2573	15.7145	16.1066	16.8148	16.6662	17.1664	17.3819	17.8698	18.1633	18.855	19.9698	19.6627	20.2469	21.013	21.5168	21.6241	22.2768	23.0329	23.9883	24.304	25.4696	26.4953	26.8184	27.4955	27.9449
	STD
	Time [s]	0	30	60	120	129	150	180	216.9	240	285.2	300	330	360	390	420	450	480	510	540	570	600	630	660	690	720	750	780	810	840	870	900	930	960	990	1020	1050	1080	1110	1140	1170	1200	1230	1260	1290	1320.1	1350	1380	1410.1
	CFL2-WT (100nM)	0.382203	0.116568	0.268439	1.13865	1.23719	1.02882	1.25482	1.20784	1.18019	1.05157	0.959323	1.16575	0.802495	0.67933	0.416387	0.456255	0.454776	1.0115	1.76824	2.76687	3.20957	2.56064	2.52804	2.74162	2.21578	2.24959	2.3529	0.809951	0.546457	0.360391	0.719348	0.0722169	1.23033	0.171988	0.509121	0.249016	0.422997	0.0920396	0.351163	0.965079	0.0345348	1.41344	1.46175	0.172105	0.654783	0.337013	1.68774	2.04953
	CFL2-WT (50nM)	0.351846	0.452691	0.683086	0.667305	0.56384	0.684305	0.899404	1.20609	1.42059	1.97079	0.938438	0.653702	0.342082	0.871559	0.691908	0.658866	0.905344	0.0315754	0.521602	0.443693	1.34617	1.6984	1.91546	2.86529	2.99819	4.03113	5.00409	5.5217	6.98988	6.36034	6.19315	4.65687	4.50567	3.95046	3.41771	4.10951	2.66608	3.41107	0.964239	1.73467	2.06222	0.557115	1.64879	0.764937	0.171282	0.567766	0.299215	0.9436
	CFL2-WT (25nM)	0.557436	0.177114	0.0137892							1.73199	1.83677	1.95876	2.08583	2.19234	2.76426	2.58009	3.10651	3.50305	2.92235	3.19167	4.05232	4.20751	4.24653	4.76922	5.13071	5.62447	6.48083	6.51581	6.85751	7.55315	7.95536	9.2701	8.53556	9.43273	9.20183	8.53402	8.62217	8.24445	7.43314	7.91088	5.45989	4.58529	4.65965	4.29991	4.16036	3.89447	3.14949	1.98634
	CFL2-Q26P (100nM)	0.790479	0.257431	0.896584	0.118868	0.20776	0.478124	0.153686	0.90309	0.178581	0.869883	0.685061	0.666975	1.0242	1.45724	2.38163	2.73612	3.56611	3.443	4.48272	5.3474	5.78269	5.35235	6.20979	6.6987	5.75108	5.88412	4.35773	4.35283	3.58947	2.7799	1.94857	2.87043	1.28841	1.23715	0.137307	0.584172	0.0737157	0.226065	0.28653	0.223356	0.374753	0.62696	1.24625	1.31298	0.131386	0.493536	0.509413	0.928395
	CFL2-Q26P (50nM)	3.89703	4.54877	4.81525	0.670913	0.690246	0.440791	0.964614	0.461383	0.500111	0.579812	0.337579	0.475676	0.390392	0.315848	0.152347	0.351166	0.123734	0.380586	0.157123	0.580334	0.273006	0.590998	0.322909	0.835159	0.863713	0.91444	1.70468	1.30502	1.80748	0.60027	0.75222	0.493764	0.192564	0.0633384	0.954137	0.311193	0.829049	1.14562	0.852077	0.630878	0.133849	0.107509	0.228506	0.186714	1.66943	0.690466	1.64899	1.90907
	CFL2-Q26P (25nM)	0.310667	0.16174	0.224084	0.0195694	0.155398	0.679521	0.0258235	0.143623	0.573313	0.215534	0.551117	0.918022	0.532068	0.731562	0.674729	0.759811	0.400808	1.04756	1.40271	1.46517	1.50149	1.53956	2.21049	1.86371	2.47844	2.93963	3.02183	3.21572	4.90243	3.88543	5.05383	5.17831	4.92762	4.84473	4.3321	3.67389	4.10622	4.28546	3.78368	3.76928	3.90538	1.79964	3.56387	1.28485	0.814092	0.380474	1.54862	0.535302
	No cofilin	0.334738	0.0197015	1.17186	1.1284	0.910824	0.501171	0.533941	0.0622225	0.298754	3.44609	0.0776415	0.28232	0.765231	0.125495	0.43533	0.348247	0.071401	0.297974	0.50931	0.81079	0.925378	0.891584	0.703324	1.41264	0.814565	1.01199	1.13106	1.27807	1.42939	1.47396	2.11804	1.63021	1.68522	1.08866	1.848	2.11817	2.64049	2.98065	2.78041	3.05561	3.44649	3.10922	4.24428	4.74495	4.31318	5.82095	4.3249	4.65954
[truncated: 37 more columns]
